# Supplementary material for: Clinical Features and Outcomes of Primary Cutaneous Peripheral T-Cell Lymphoma, Not Otherwise Specified, Treated with CHOP-Based Regimens
Source: Cancers (Basel). 2025 May 15;17(10):1673. doi: 10.3390/cancers17101673 (PMC12109765; doi:10.3390/cancers17101673)
Supplement: Supplementary file 1 [file cancers-17-01673-s001.zip]

Archive with 1 entries (1 files):
- cancers-3603795-supplementary.pdf
